# Supplementary material for: Life Cycle Exposure to Cyhalofop-Butyl Induced Reproductive Toxicity in Zebrafish
Source: Toxics. 2022 Aug 25;10(9):495. doi: 10.3390/toxics10090495 (PMC9503539; doi:10.3390/toxics10090495)
Supplement: Supplementary file 1 [file toxics-10-00495-s001.zip]

Archive with 1 entries (1 files):
- toxics-1884439-supplementary.pdf
